# Supplementary material for: Exploring Salivary Metabolic Alterations in Type 2 Diabetes: Implications for Dental Caries and Potential Influences of HbA1c and Vitamin D Levels
Source: Metabolites. 2024 Jun 30;14(7):372. doi: 10.3390/metabo14070372 (PMC11279097; doi:10.3390/metabo14070372)
Supplement: Supplementary file 1 [file metabolites-14-00372-s001.zip]

Archive with 1 entries (1 files):
- metabolites-2957512-supplementary.pdf
